# Supplementary material for: Exploring How Intent of Self-Harm Affects Trainee Healthcare Practitioners’ Views, Attitudes and Clinical Decision-Making in Northwest England: A Qualitative Study
Source: Int J Environ Res Public Health. 2025 Oct 14;22(10):1563. doi: 10.3390/ijerph22101563 (PMC12563878; doi:10.3390/ijerph22101563)
Supplement: Supplementary file 1 [file ijerph-22-01563-s001.zip]

Archive with 1 entries (1 files):
- ijerph-3873467-supplementary.pdf
